# Supplementary material for: Monitoring SARS-CoV-2 variants alterations in Nice neighborhoods by wastewater nanopore sequencing
Source: Lancet Reg Health Eur. 2021 Aug 17;10:100202. doi: 10.1016/j.lanepe.2021.100202 (PMC8372489; doi:10.1016/j.lanepe.2021.100202)
Supplement: Supplementary file 2 [file mmc2.xlsx]

## Sheet: Index
	Index of Supplementary Tables
	Supplementary Table 1:	Description of the different sampling sites.
	Supplementary Table 2:	Comparison between RNA sequencing and RTqPCR.
	Supplementary Table 3:	Daily volumes, Biochemical and chemical oxygen demand of the central water treatment plant “Haliotis” on days of sampling.
	Supplementary Table 4:	Description of the 1409 nasopharyngeal swabs collected by Bioesterel in Nice during week 43 of 2020.
	Supplementary Table 5:	Table of relationships between mutations and Pangolin lineages.
	Supplementary Table 6:	Information about the different lineages discussed in the article.

## Sheet: Supplementary Table 1
Supplementary Table 1: Description of the different sampling sites. The time of sampling, the mode (One-off or 24 hours) and the flow rates are shown for each site. Additional information regarding the characteristics of the material collected at the WWTP is shown in Supplementary Table 3. At the start of the project, not all instruments for collecting wastewater were yet operational: some spots …																					INDEX
DATE:		10/20/2020			2020-03-11			12/15/2020			01/21/2021			02/25/2021			03/23/2021
Nom	Population	Sampling Hour	Sampling Mode	Flow rate (Liter/second)	Sampling Hour	Sampling Mode	Flow rate (Liter/second)	Sampling Hour	Sampling Mode	Flow rate (Liter/second)	Sampling Hour	Sampling Mode	Flow rate (Liter/second)	Sampling Hour	Sampling Mode	Flow rate (Liter/second)	Sampling Hour	Sampling Mode	Flow rate (Liter/second)
Ariane	12300	10h48	One-off sampling	25	9h30	One-off sampling	15	8h45	One-off sampling	26	8h15	24h=07:00-07:00	43.8	8h05	24h=07:00-07:00	27	8h15	One-off sampling	29
Bon Voyage	16500							8h55	One-off sampling	38	8h30	24h=07:00-07:00	55.4	8h20	24h=07:00-07:00	32	8h35	24h=07:00-07:00	34
Las Planas	6426				9h18	One-off sampling	2	8h30	One-off sampling	10	8h00	24h=07:00-07:00	13	7h50	24h=07:00-07:00	11	7h50	One-off sampling	10
Harbor	47421	8h47	One-off sampling	110	10h15	One-off sampling	95	9h30	One-off sampling	95	9h20	One-off sampling	116	9h05	24h=07:00-07:00	77	9h30	24h=07:00-07:00	81
Vieux nice	3025													10h05	One-off sampling	17	10h30	One-off sampling	12
Carabacel	16818	9h10	One-off sampling	47	13h30	One-off sampling	45	9h40	One-off sampling	55	9h40	One-off sampling	58	9h15	One-off sampling	38	9h50	One-off sampling	37
Nice Etoile	29242	9h26	One-off sampling	61	10h35	One-off sampling	60	9h45	One-off sampling	64	9h45	One-off sampling	78	9h20	One-off sampling	64	9h55	One-off sampling	64
Paillon	6642	9h40	One-off sampling	29	10h47	One-off sampling	15	10h	One-off sampling	31	10h05	One-off sampling	26	9h45	One-off sampling	17	10h05	One-off sampling	16
East Jean Medecin	52702										10h10	24h=07:00-07:00	193	9h40	24h=07:00-07:00	122	10h05	24h=07:00-07:00	118
West Jean Medecin	57110	9h55	One-off sampling	116	10h55	One-off sampling	100	10h20	One-off sampling	98	10h25	24h=07:00-07:00	92	9h55	24h=07:00-07:00	69	10h20	24h=07:00-07:00	68
Musiciens	10283	10h04	One-off sampling	30	11h	One-off sampling	15	8h25	One-off sampling	16	8h25	One-off sampling	18	10h15	One-off sampling	12	10h45	One-off sampling	12
East Gambetta	57110	10h15	One-off sampling	67	10h01	One-off sampling	74	8h35	One-off sampling	72	8h10	24h=07:00-07:00	89	8h40	24h=07:00-07:00	44	9h00	24h=07:00-07:00	45
West Gambetta	24337	10h20	One-off sampling	69	10h00	One-off sampling	39	8h40	One-off sampling	86	8h05	24h=07:00-07:00	111	8h45	24h=07:00-07:00	47	8h55	24h=07:00-07:00	50
Madeleine	11377	10h40	One-off sampling	19	10h13	One-off sampling	14	8h50	One-off sampling	12	9h15	24h=07:00-07:00	11	9h05	24h=07:00-07:00	9	9h25	24h=07:00-07:00	9
Magnan	14433	10h53	One-off sampling	75	10h34	One-off sampling	63	9h05	One-off sampling	23	9h20	24h=07:00-07:00	64	9h10	24h=07:00-07:00	46	9h15	24h=07:00-07:00	47
Fabron	7045	11h08	One-off sampling	38	10h45	One-off sampling	21	9h20	One-off sampling	30	9h45	24h=07:00-07:00	20	9h20	24h=07:00-07:00	19	9h45	24h=07:00-07:00	17
Carras	20315	11H25	One-off sampling	30	10h55	One-off sampling	19	9h30	One-off sampling	15	10h00	24h=07:00-07:00	39.5	9h35	24h=07:00-07:00	27	10h00	24h=07:00-07:00	27
West Nice	52300	11H45	One-off sampling	120	9h37	One-off sampling	40	10h15	One-off sampling	115	10h50	One-off sampling	145	10h15	24h=07:00-07:00	104	10h30	24h=07:00-07:00	106
Les Moulins	8038				9h18	One-off sampling	7	9h50	One-off sampling	6	10h30	24h=07:00-07:00	16.2	9h50	24h=07:00-07:00	10	10h20	24h=07:00-07:00	13
East Nice	388281	10H57	One-off sampling	1530	11h32	One-off sampling	1556	9h00	One-off sampling	1019	9h07	One-off sampling	2920	9h00	One-off sampling	926	9h00	One-off sampling	1658
WWTP-Haliotis	440581	11H02	One-off sampling	1620	11h03	One-off sampling	1556	24h=08:00-08:00	One-off sampling	1030	8h00	24h=08:00-08:00	1481	8h30	24h=08:00-08:00	1042	8h30	24h=08:00-08:00	1061

## Sheet: Supplementary Table 2
Supplementary Table 2 (data related to Figure 2). Comparison between RNA sequencing and RTqPCR. Top: Ratio between the read counts for SARS-CoV-2 and PMMoV. Middle: normalized ratio after scaling of each sequencing run with values derived from the RTqPCR. For normalization, the SARS-Cov-2/PMMoV ratios for each sampling date were multiplied with a correcting factor (line 34). This correcting facto…									INDEX
	Ratio SARS-CoV2/PMMoV
Population		OCT	NOV	DEC	JAN	FEBR	MARCH
12300	Ariane	31.0506	8.42937	110.697	124.359	24.5733	9.25527
16500	Bon voyage			63.6716	85.4862	17.4219	23.0744
16818	Carabacel	29.745	9.76592	32.9612	54.8785	6.07204	10.349
20315	Carras	35.7532	11.4992	76.7197	59.9521	16.9053	18.4196
364455	East Nice	19.9437	5.48807	58.5374	36.8407	10.0206	6.66827
7045	Fabron	21.8476	1.18062	9.19178	64.062	10.0486	13.8109
57110	East Gambetta	27.8994	3.96953	38.772	53.5657	23.5263	11.2471
24337	West Gambetta	27.3321	5.36098	55.1395	53.9748	14.6897	12.3294
416755	WWTP-Haliotis	19.03	8.24288	22.0277	92.5929	10.6964	10.8383
52702	East Jean Medecin					7.7524	12.9051
57110	West Jean Medecin	36.564	4.13955	26.639	46.0036	13.5589	19.073
6426	Las Planas		7.47007	50.5895	56.3573	24.497	3.95581
11377	Madeleine	20.9875	1.96315	176.18	55.6068	22.3897	21.0867
14433	Magnan	20.4665	1.29861	48.4453	141.265	24.5224	16.6477
8038	Les Moulins		11.5906	282.58	155.769	28.97	16.2274
10283	Musiciens	26.973	2.52353	9.1973	2.24237	5.56329	10.1991
29242	Nice Etoile	29.3919	2.76912	57.6131	87.9485	14.9398	12.1818
52300	West Nice		0.682181	24.3066	169.892	16.1776	13.3117
47421	Harbor	25.6087	5.9494	30.1862	51.7555	10.3382	4.74024
6642	Paillon	21.5245	1.189	3	46.3256	7.68363	4.04078
3025	Vieux Nice					2.72773	3.72371
	AVERAGE:	22.2124	6.15423	42.3984	70.4683	12.14	10.4122
	Correction factor:	0.939839	3.37453	0.4767	0.319285	2.89304	1.37276
	Normalized SARS-CoV2/PMMoV
Population		Oct	Nov	Dec	Jan	Feb	Mar
12300	Ariane	29.1826	28.4451	52.7692	39.7059	71.0913	12.7053
16500	Bon voyage			30.3523	27.2945	50.4021	31.6756
16818	Carabacel	27.9555	32.9554	15.7126	17.5219	17.5666	14.2067
20315	Carras	33.6022	38.8043	36.5723	19.1418	48.9076	25.2857
364455	East Nice	18.7438	18.5196	27.9048	11.7627	28.99	9.15393
7045	Fabron	20.5332	3.98403	4.38173	20.454	29.0709	18.959
57110	East Gambetta	26.221	13.3953	18.4826	17.1027	68.0625	15.4395
24337	West Gambetta	25.6877	18.0908	26.285	17.2333	42.4977	16.9254
416755	WWTP-Haliotis	17.8851	27.8158	10.5006	29.5635	30.945	14.8783
52702	East Jean Medecin					22.428	17.7156
57110	West Jean Medecin	34.3643	13.969	12.6988	14.6883	39.2263	26.1826
6426	Las Planas		25.2079	24.116	17.994	70.8706	5.43038
11377	Madeleine	19.7248	6.6247	83.985	17.7544	64.7743	28.9469
14433	Magnan	19.2352	4.38219	23.0939	45.1037	70.9443	22.8533
8038	Les Moulins		39.1127	134.706	49.7347	83.8112	22.2763
10283	Musiciens	25.3503	8.51571	4.38436	0.715956	16.0948	14.0009
29242	Nice Etoile	27.6236	9.34448	27.4642	28.0807	43.2214	16.7227
52300	West Nice		2.30204	11.587	54.2441	46.8024	18.2738
47421	Harbor	24.068	20.0764	14.3898	16.5248	29.9087	6.5072
6642	Paillon	20.2296	4.01232	1.4301	14.7911	22.229	5.54702
3025	Vieux Nice					7.89143	5.11176
	Average RT q PCR
Population		Oct	Nov	Dec	Jan	Feb	Mar
12300	Ariane	110.95	45.3833	103.95	58.3333	169.717	79.35
16500	Bon voyage				30.15	52.5333	70.3833
16818	Carabacel	49.65	38.6667	3.78333	23.4667	7.93333	9.56667
20315	Carras	100.05	36.7333	28.8667	34.9833	41.1	56.8667
364455	East Nice	7.33333	22.7167	14.3	4.75	15.1167	3.46667
7045	Fabron	7.86667	5.5	1.76667	6.56667	24.7167	41.75
57110	East Gambetta	24.9333	18.35	8.96667	7.86667	126.967	4.46667
24337	West Gambetta	19.2833	12.1	18.25	11.7	45.95	27.4167
416755	WWTP-Haliotis	7.45	18.0833	14.6167	19.7	24.6833	16.5333
52702	East Jean Medecin					24.7667	8.85
57110	West Jean Medecin	111.717	24.55	5.83333	12.6333	30.8167	30.2833
6426	Las Planas		24.3	20.05	258.1	184.8	4.91667
11377	Madeleine	192.15	20.5833	185.983	6.86667	75.0667	62.0667
14433	Magnan	9.2	3.63333	40.2167	30.8167	108.233	42.05
8038	Les Moulins		68.8333	416.983	279.233	252.783	21.8667
10283	Musiciens	12.4167	27.7333	0	2.73333	9.76667	4.45
29242	Nice Etoile	34.2167	13.0167	48.05	30.1167	32.0167	10.6
52300	West Nice		0	7.38333	112.567	86.1333	6.93333
47421	Harbor	20.95	39.7	20.9167	30.95	14.8667	8.2
6642	Paillon	14.1	6.38333	0	10.8167	20.3667	0
3025	Vieux Nice					5.76667	0
	AVERAGE:	20.8761	20.7676	20.2113	22.4995	35.1216	14.2935

## Sheet: Supplementary Table 3
Supplementary Table 3. Daily volumes, Biochemical and chemical oxygen demand of the central water treatment plant “Haliotis” on days of sampling. The increased volume observed in January is due to rain. The Population equivalent is defined as 60 grams of biochemical oxygen demand (BOD), 135 grams chemical oxygen demand (DCO) or 120 liters wastewater per day and habitant. The stability of these va…						INDEX
Date	Volume (m3)	Biochemical oxygen demand (mg/L)	Chemical oxygen demand (mg/L)	COD/BOD
2020-10-20	92.982	262	567	2.16
2020-11-03	74.44	290	611	2.11
2020-12-15	88.964	240	559	2.33
2021-01-21	127.988	203	455	2.24
2021-02-25	90.047	270	574	2.13
2021-03-23	91.707	262	587	2.24

## Sheet: Supplementary Table 4
Supplementary Table 4. Description of the 1409 nasopharyngeal swabs collected by Bioesterel in Nice during week 43 of 2020. The lineages found for the 82 sequenced samples are shown. "Others" refers to all addresses that were not included into one of our collection spots (un-collected areas). "Total" refers to the total of the population that was covered by the analysis. Note that the populations…																INDEX
Areas	Population	Negative SARS-CoV-2 RTqPCR	Positive SARS-CoV-2 RTqPCR	Sequencing	B	B.1	B.1.1.1	B.1.1.241	B.1.160	B.1.177	B.1.22	B.1.221	B.1.367	No lineage defined
Ariane	12,300	33	3	2					1				1
Bon Voyage	16,500	19	0	0
Carabacel	16,818	54	6	2		1			1
Carras	20,315	45	4	2					1					1
Fabron	7,045	20	1	1					1
East Gambetta	57,110	115	15	7	1				2				3	1
West Gambetta	24,337	117	6	1					1
West Jean Medecin	57,110	333	46	16		1		2	4	1			3	5
Madeleine	11,377	1	1	1					1
Las Planas	6,426	16	9	7					6			1
Les Moulins	8,038	7	2	1									1
Magnan	14,433	35	1	0
Musiciens	10,283	29	2	0
Nice Etoile	29,242	127	22	16			2		3	6		1	4
West Nice	52,300	65	9	2					2
Harbor	47,421	78	8	6					3	1				2
Paillon	6,642	36	7	4		1			2					1
Vieux Nice	3,025	26	5	2					1	1
Others	30,497	276	36	20		1			11	4	1		1	2
Total *	386,258	1133	136	62	1	4	2	2	40	13	1	2	13	12
Total + Others	416,755	1409	172	82	1	5	2	2	51	17	2	2	14	14
* Les Moulins already included in West Nice + Las Planas already included in Nice Etoile

## Sheet: Supplementary Table 5
Supplementary Table 5: Table of relationships between mutations and Pangolin lineages. Adapted from COVIDCG (https://github.com/vector-engineering/covidcg, March 14th)), based on sequence information from GISAID.					INDEX
Lineage	position	WT	MUT
A	8782	C	T
A	28144	T	C
A.1	8782	C	T
A.1	17747	C	T
A.1	17858	A	G
A.1	18060	C	T
A.1	28144	T	C
A.10	3037	C	T
A.10	8782	C	T
A.10	20268	A	G
A.10	23403	A	G
A.10	26088	C	T
A.10	28144	T	C
A.11	8782	C	T
A.11	24370	C	T
A.11	28144	T	C
A.11	28878	G	A
A.11	29742	G	A
A.12	8782	C	T
A.12	9802	G	A
A.12	10818	C	T
A.12	16512	A	G
A.12	19951	C	T
A.12	22468	G	T
A.12	26428	G	T
A.12	28144	T	C
A.12	28878	G	A
A.12	29742	G	A
A.15	4321	C	T
A.15	8782	C	T
A.15	11230	G	T
A.15	15804	T	C
A.15	18647	C	T
A.15	23896	C	T
A.15	28144	T	C
A.15	28167	G	A
A.15	28878	G	A
A.15	29332	G	T
A.15	29742	G	A
A.16	3179	G	A
A.16	6982	C	T
A.16	8782	C	T
A.16	28144	T	C
A.17	8782	C	T
A.17	18399	A	G
A.17	25549	C	T
A.17	25740	G	T
A.17	25947	G	T
A.17	28144	T	C
A.17	29095	C	T
A.18	3234	A	T
A.18	8782	C	T
A.18	15126	C	T
A.18	23403	A	G
A.18	27812	C	T
A.18	28144	T	C
A.18	28878	G	A
A.18	29742	G	A
A.19	361	A	G
A.19	8782	C	T
A.19	12820	A	G
A.19	23403	A	G
A.19	28144	T	C
A.19	28878	G	A
A.19	29742	G	A
A.2	8782	C	T
A.2	9477	T	A
A.2	14805	C	T
A.2	25979	G	T
A.2	28144	T	C
A.2	28657	C	T
A.2	28863	C	T
A.2.2	4540	C	T
A.2.2	8782	C	T
A.2.2	9477	T	A
A.2.2	14805	C	T
A.2.2	25979	G	T
A.2.2	28144	T	C
A.2.2	28311	C	T
A.2.2	28657	C	T
A.2.2	28863	C	T
A.2.3	4540	C	T
A.2.3	8782	C	T
A.2.3	9477	T	A
A.2.3	14805	C	T
A.2.3	25979	G	T
A.2.3	26029	C	A
A.2.3	28144	T	C
A.2.3	28657	C	T
A.2.3	28863	C	T
A.2.4	8782	C	T
A.2.4	9477	T	A
A.2.4	12815	C	T
A.2.4	14805	C	T
A.2.4	22206	-	C
A.2.4	22206	-	G
A.2.4	25979	G	T
A.2.4	28144	T	C
A.2.4	28657	C	T
A.2.4	28863	C	T
A.20	8782	C	T
A.20	9223	C	T
A.20	11230	G	T
A.20	28878	G	A
A.20	29742	G	A
A.21	8782	C	T
A.21	10138	C	T
A.21	11417	G	T
A.21	23402	G	A
A.21	28144	T	C
A.21	28878	G	A
A.21	29742	G	A
A.22	3099	C	A
A.22	8782	C	T
A.22	28144	T	C
A.22	28878	G	A
A.22	29742	G	A
A.23	4573	C	T
A.23	8782	C	T
A.23	11230	G	T
A.23	11266	G	T
A.23	16575	C	T
A.23	22000	C	T
A.23	22033	C	A
A.23	22661	G	T
A.23	23401	G	T
A.23	24097	T	C
A.23	28144	T	C
A.23	28167	G	A
A.23	28378	G	C
A.23	28878	G	A
A.23	29742	G	A
A.23.1	4573	C	T
A.23.1	8782	C	T
A.23.1	10747	C	T
A.23.1	11230	G	T
A.23.1	11266	G	T
A.23.1	11521	G	T
A.23.1	16575	C	T
A.23.1	17745	C	T
A.23.1	22000	C	T
A.23.1	22033	C	A
A.23.1	22661	G	T
A.23.1	23401	G	T
A.23.1	23604	C	G
A.23.1	24097	T	C
A.23.1	28144	T	C
A.23.1	28167	G	A
A.23.1	28378	G	C
A.23.1	28878	G	A
A.23.1	29742	G	A
A.24	8782	C	T
A.24	11230	G	T
A.24	20580	G	T
A.24	28144	T	C
A.24	28167	G	A
A.24	28878	G	A
A.25	5544	C	T
A.25	8782	C	T
A.25	11230	G	T
A.25	28144	T	C
A.25	28167	G	A
A.25	28878	G	A
A.25	29742	G	A
A.26	364	C	T
A.26	8782	C	T
A.26	11230	G	T
A.26	23536	C	T
A.26	28144	T	C
A.26	28167	G	A
A.26	28878	G	A
A.26	29742	G	A
A.27	361	A	G
A.27	1122	C	T
A.27	2509	C	T
A.27	8782	C	T
A.27	9204	A	G
A.27	11217	A	G
A.27	16466	C	T
A.27	18366	A	G
A.27	20262	A	G
A.27	21614	C	T
A.27	22917	T	G
A.27	23063	A	T
A.27	23520	C	T
A.27	23525	C	T
A.27	23948	G	T
A.27	25218	G	T
A.27	25541	T	C
A.27	27247	C	T
A.27	28144	T	C
A.27	28248	GATTTC	-
A.27	28273	A	T
A.27	28878	G	A
A.27	29742	G	A
A.28	481	A	G
A.28	521	G	T
A.28	2197	C	T
A.28	8782	C	T
A.28	10850	G	A
A.28	12469	C	T
A.28	16391	C	T
A.28	17014	G	T
A.28	21765	TACATG	-
A.28	23064	A	C
A.28	23525	C	T
A.28	25904	C	T
A.28	27294	C	T
A.28	27489	A	G
A.28	28144	T	C
A.28	28272	A	T
A.28	28377	C	T
A.28	28878	G	A
A.28	29742	G	A
A.3	490	T	A
A.3	3177	C	T
A.3	8782	C	T
A.3	18736	T	C
A.3	24034	C	T
A.3	26729	T	C
A.3	28077	G	C
A.3	28144	T	C
A.3	29700	A	G
A.4	8782	C	T
A.4	16381	G	A
A.4	17877	T	C
A.4	20316	C	T
A.4	25500	G	T
A.4	28144	T	C
A.4	28878	G	A
A.4	29742	G	A
A.5	8782	C	T
A.5	26088	C	T
A.5	28144	T	C
A.6	895	A	G
A.6	2942	C	T
A.6	4390	G	T
A.6	8782	C	T
A.6	9598	C	T
A.6	20134	G	T
A.6	24047	G	A
A.6	28144	T	C
A.7	2143	C	T
A.7	8782	C	T
A.7	10138	C	T
A.7	10702	C	T
A.7	13711	A	G
A.7	22468	G	T
A.7	28144	T	C
A.7	28326	G	T
A.7	28878	G	A
A.7	29742	G	A
A.9	7945	C	T
A.9	8782	C	T
A.9	22468	G	T
A.9	28144	T	C
A.9	28878	G	A
A.9	29742	G	A
B.1	241	C	T
B.1	3037	C	T
B.1	14408	C	T
B.1	23403	A	G
B.1.1	241	C	T
B.1.1	3037	C	T
B.1.1	14408	C	T
B.1.1	23403	A	G
B.1.1	28881	G	A
B.1.1	28882	G	A
B.1.1	28883	G	C
B.1.1.1	241	C	T
B.1.1.1	3037	C	T
B.1.1.1	10097	G	A
B.1.1.1	14408	C	T
B.1.1.1	23403	A	G
B.1.1.1	23731	C	T
B.1.1.1	28881	G	A
B.1.1.1	28882	G	A
B.1.1.1	28883	G	C
B.1.1.10	241	C	T
B.1.1.10	3037	C	T
B.1.1.10	14408	C	T
B.1.1.10	19170	C	T
B.1.1.10	23403	A	G
B.1.1.10	28881	G	A
B.1.1.10	28882	G	A
B.1.1.10	28883	G	C
B.1.1.100	204	G	T
B.1.1.100	241	C	T
B.1.1.100	3037	C	T
B.1.1.100	6101	G	A
B.1.1.100	6616	A	G
B.1.1.100	8131	G	T
B.1.1.100	11459	T	G
B.1.1.100	11824	C	T
B.1.1.100	12191	G	T
B.1.1.100	14408	C	T
B.1.1.100	15594	G	T
B.1.1.100	20844	C	T
B.1.1.100	22716	C	T
B.1.1.100	23403	A	G
B.1.1.100	28881	G	A
B.1.1.100	28882	G	A
B.1.1.100	28883	G	C
B.1.1.100	29741	C	G
B.1.1.101	241	C	T
B.1.1.101	3037	C	T
B.1.1.101	8371	G	T
B.1.1.101	14408	C	T
B.1.1.101	23403	A	G
B.1.1.101	28881	G	A
B.1.1.101	28882	G	A
B.1.1.101	28883	G	C
B.1.1.102	241	C	T
B.1.1.102	3037	C	T
B.1.1.102	14408	C	T
B.1.1.102	23403	A	G
B.1.1.102	25471	G	T
B.1.1.102	28881	G	A
B.1.1.102	28882	G	A
B.1.1.102	28883	G	C
B.1.1.103	241	C	T
B.1.1.103	1163	A	T
B.1.1.103	3037	C	T
B.1.1.103	14408	C	T
B.1.1.103	23403	A	G
B.1.1.103	28881	G	A
B.1.1.103	28882	G	A
B.1.1.103	28883	G	C
B.1.1.104	241	C	T
B.1.1.104	3037	C	T
B.1.1.104	14408	C	T
B.1.1.104	23403	A	G
B.1.1.104	27046	C	T
B.1.1.104	28881	G	A
B.1.1.104	28882	G	A
B.1.1.104	28883	G	C
B.1.1.105	241	C	T
B.1.1.105	3037	C	T
B.1.1.105	12809	C	T
B.1.1.105	14408	C	T
B.1.1.105	23403	A	G
B.1.1.105	28881	G	A
B.1.1.105	28882	G	A
B.1.1.105	28883	G	C
B.1.1.106	241	C	T
B.1.1.106	3037	C	T
B.1.1.106	14408	C	T
B.1.1.106	23403	A	G
B.1.1.106	28881	G	A
B.1.1.106	28882	G	A
B.1.1.106	28883	G	C
B.1.1.107	241	C	T
B.1.1.107	3037	C	T
B.1.1.107	14408	C	T
B.1.1.107	23403	A	G
B.1.1.107	28881	G	A
B.1.1.107	28882	G	A
B.1.1.107	28883	G	C
B.1.1.109	241	C	T
B.1.1.109	3037	C	T
B.1.1.109	14408	C	T
B.1.1.109	23403	A	G
B.1.1.109	28881	G	A
B.1.1.109	28882	G	A
B.1.1.109	28883	G	C
B.1.1.109	29541	C	T
B.1.1.110	241	C	T
B.1.1.110	3037	C	T
B.1.1.110	14408	C	T
B.1.1.110	16968	G	A
B.1.1.110	19839	T	C
B.1.1.110	23403	A	G
B.1.1.110	28881	G	A
B.1.1.110	28882	G	A
B.1.1.110	28883	G	C
B.1.1.111	241	C	T
B.1.1.111	3037	C	T
B.1.1.111	14408	C	T
B.1.1.111	23403	A	G
B.1.1.111	27447	T	C
B.1.1.111	28881	G	A
B.1.1.111	28882	G	A
B.1.1.111	28883	G	C
B.1.1.111	29661	T	C
B.1.1.112	241	C	T
B.1.1.112	3037	C	T
B.1.1.112	14408	C	T
B.1.1.112	23403	A	G
B.1.1.112	24214	T	C
B.1.1.112	28881	G	A
B.1.1.112	28882	G	A
B.1.1.112	28883	G	C
B.1.1.113	241	C	T
B.1.1.113	313	C	T
B.1.1.113	3037	C	T
B.1.1.113	11348	A	G
B.1.1.113	14408	C	T
B.1.1.113	23403	A	G
B.1.1.113	28881	G	A
B.1.1.113	28882	G	A
B.1.1.113	28883	G	C
B.1.1.114	241	C	T
B.1.1.114	3037	C	T
B.1.1.114	14408	C	T
B.1.1.114	23403	A	G
B.1.1.114	26849	G	T
B.1.1.114	28881	G	A
B.1.1.114	28882	G	A
B.1.1.114	28883	G	C
B.1.1.115	241	C	T
B.1.1.115	3037	C	T
B.1.1.115	14408	C	T
B.1.1.115	23403	A	G
B.1.1.115	28881	G	A
B.1.1.115	28882	G	A
B.1.1.115	28883	G	C
B.1.1.115	29464	T	C
B.1.1.116	241	C	T
B.1.1.116	3037	C	T
B.1.1.116	14408	C	T
B.1.1.116	18803	G	T
B.1.1.116	23403	A	G
B.1.1.116	28881	G	A
B.1.1.116	28882	G	A
B.1.1.116	28883	G	C
B.1.1.116	29862	-	A
B.1.1.116	29865	-	A
B.1.1.117	241	C	T
B.1.1.117	3037	C	T
B.1.1.117	14408	C	T
B.1.1.117	23403	A	G
B.1.1.117	23625	C	T
B.1.1.117	28881	G	A
B.1.1.117	28882	G	A
B.1.1.117	28883	G	C
B.1.1.118	241	C	T
B.1.1.118	3037	C	T
B.1.1.118	14408	C	T
B.1.1.118	20474	C	T
B.1.1.118	23403	A	G
B.1.1.118	28881	G	A
B.1.1.118	28882	G	A
B.1.1.118	28883	G	C
B.1.1.119	241	C	T
B.1.1.119	3037	C	T
B.1.1.119	9967	C	T
B.1.1.119	14408	C	T
B.1.1.119	23403	A	G
B.1.1.119	28881	G	A
B.1.1.119	28882	G	A
B.1.1.119	28883	G	C
B.1.1.119	29900	-	N
B.1.1.12	241	C	T
B.1.1.12	3037	C	T
B.1.1.12	3163	T	C
B.1.1.12	14408	C	T
B.1.1.12	23403	A	G
B.1.1.12	28881	G	A
B.1.1.12	28882	G	A
B.1.1.12	28883	G	C
B.1.1.120	241	C	T
B.1.1.120	527	C	T
B.1.1.120	3037	C	T
B.1.1.120	14408	C	T
B.1.1.120	23403	A	G
B.1.1.120	28881	G	A
B.1.1.120	28882	G	A
B.1.1.120	28883	G	C
B.1.1.121	241	C	T
B.1.1.121	3037	C	T
B.1.1.121	14408	C	T
B.1.1.121	23403	A	G
B.1.1.121	27538	C	T
B.1.1.121	28881	G	A
B.1.1.121	28882	G	A
B.1.1.121	28883	G	C
B.1.1.122	241	C	T
B.1.1.122	3037	C	T
B.1.1.122	14408	C	T
B.1.1.122	23403	A	G
B.1.1.122	28881	G	A
B.1.1.122	28882	G	A
B.1.1.122	28883	G	C
B.1.1.123	241	C	T
B.1.1.123	2706	C	T
B.1.1.123	3037	C	T
B.1.1.123	7357	T	C
B.1.1.123	14408	C	T
B.1.1.123	23403	A	G
B.1.1.123	23868	G	T
B.1.1.123	28881	G	A
B.1.1.123	28882	G	A
B.1.1.123	28883	G	C
B.1.1.123	29625	C	T
B.1.1.125	241	C	T
B.1.1.125	3037	C	T
B.1.1.125	14408	C	T
B.1.1.125	23403	A	G
B.1.1.125	27264	T	G
B.1.1.125	28881	G	A
B.1.1.125	28882	G	A
B.1.1.125	28883	G	C
B.1.1.126	241	C	T
B.1.1.126	3037	C	T
B.1.1.126	7777	C	T
B.1.1.126	14408	C	T
B.1.1.126	23403	A	G
B.1.1.126	28881	G	A
B.1.1.126	28882	G	A
B.1.1.126	28883	G	C
B.1.1.127	241	C	T
B.1.1.127	3037	C	T
B.1.1.127	14408	C	T
B.1.1.127	23403	A	G
B.1.1.127	28881	G	A
B.1.1.127	28882	G	A
B.1.1.127	28883	G	C
B.1.1.128	241	C	T
B.1.1.128	3037	C	T
B.1.1.128	6781	C	T
B.1.1.128	14408	C	T
B.1.1.128	23403	A	G
B.1.1.128	28881	G	A
B.1.1.128	28882	G	A
B.1.1.128	28883	G	C
B.1.1.129	241	C	T
B.1.1.129	3037	C	T
B.1.1.129	14408	C	T
B.1.1.129	23403	A	G
B.1.1.129	28881	G	A
B.1.1.129	28882	G	A
B.1.1.129	28883	G	C
B.1.1.13	241	C	T
B.1.1.13	3037	C	T
B.1.1.13	4207	G	T
B.1.1.13	4208	A	C
B.1.1.13	11842	G	T
B.1.1.13	14408	C	T
B.1.1.13	23403	A	G
B.1.1.13	28881	G	A
B.1.1.13	28882	G	A
B.1.1.13	28883	G	C
B.1.1.130	241	C	T
B.1.1.130	3037	C	T
B.1.1.130	14408	C	T
B.1.1.130	16887	C	T
B.1.1.130	23403	A	G
B.1.1.130	28881	G	A
B.1.1.130	28882	G	A
B.1.1.130	28883	G	C
B.1.1.131	241	C	T
B.1.1.131	3037	C	T
B.1.1.131	14408	C	T
B.1.1.131	18115	C	T
B.1.1.131	23403	A	G
B.1.1.131	28881	G	A
B.1.1.131	28882	G	A
B.1.1.131	28883	G	C
B.1.1.132	241	C	T
B.1.1.132	3037	C	T
B.1.1.132	14408	C	T
B.1.1.132	23403	A	G
B.1.1.132	28881	G	A
B.1.1.132	28882	G	A
B.1.1.132	28883	G	C
B.1.1.132	28960	G	T
B.1.1.133	241	C	T
B.1.1.133	3037	C	T
B.1.1.133	4965	C	T
B.1.1.133	8072	A	G
B.1.1.133	14408	C	T
B.1.1.133	16011	A	G
B.1.1.133	23403	A	G
B.1.1.133	28881	G	A
B.1.1.133	28882	G	A
B.1.1.133	28883	G	C
B.1.1.134	241	C	T
B.1.1.134	3037	C	T
B.1.1.134	14408	C	T
B.1.1.134	23403	A	G
B.1.1.134	28881	G	A
B.1.1.134	28882	G	A
B.1.1.134	28883	G	C
B.1.1.135	241	C	T
B.1.1.135	3037	C	T
B.1.1.135	14408	C	T
B.1.1.135	23403	A	G
B.1.1.135	28881	G	A
B.1.1.135	28882	G	A
B.1.1.135	28883	G	C
B.1.1.136	241	C	T
B.1.1.136	3037	C	T
B.1.1.136	14408	C	T
B.1.1.136	23063	A	T
B.1.1.136	23403	A	G
B.1.1.136	28196	T	C
B.1.1.136	28881	G	A
B.1.1.136	28882	G	A
B.1.1.136	28883	G	C
B.1.1.137	241	C	T
B.1.1.137	3037	C	T
B.1.1.137	14408	C	T
B.1.1.137	18713	C	T
B.1.1.137	23403	A	G
B.1.1.137	28881	G	A
B.1.1.137	28882	G	A
B.1.1.137	28883	G	C
B.1.1.138	241	C	T
B.1.1.138	829	C	T
B.1.1.138	1960	C	T
B.1.1.138	3037	C	T
B.1.1.138	5301	C	T
B.1.1.138	13247	C	T
B.1.1.138	14408	C	T
B.1.1.138	14937	C	T
B.1.1.138	18144	T	C
B.1.1.138	23403	A	G
B.1.1.138	26681	C	T
B.1.1.138	28881	G	A
B.1.1.138	28882	G	A
B.1.1.138	28883	G	C
B.1.1.139	241	C	T
B.1.1.139	313	C	T
B.1.1.139	3037	C	T
B.1.1.139	14408	C	T
B.1.1.139	23403	A	G
B.1.1.139	27645	T	A
B.1.1.139	27666	G	A
B.1.1.139	28881	G	A
B.1.1.139	28882	G	A
B.1.1.139	28883	G	C
B.1.1.139	29900	-	N
B.1.1.14	241	C	T
B.1.1.14	3037	C	T
B.1.1.14	14408	C	T
B.1.1.14	23403	A	G
B.1.1.14	25798	A	G
B.1.1.14	28881	G	A
B.1.1.14	28882	G	A
B.1.1.14	28883	G	C
B.1.1.140	241	C	T
B.1.1.140	3037	C	T
B.1.1.140	14408	C	T
B.1.1.140	23403	A	G
B.1.1.140	27415	G	T
B.1.1.140	28881	G	A
B.1.1.140	28882	G	A
B.1.1.140	28883	G	C
B.1.1.141	241	C	T
B.1.1.141	3037	C	T
B.1.1.141	14408	C	T
B.1.1.141	23403	A	G
B.1.1.141	28881	G	A
B.1.1.141	28882	G	A
B.1.1.141	28883	G	C
B.1.1.142	241	C	T
B.1.1.142	3037	C	T
B.1.1.142	14408	C	T
B.1.1.142	22450	C	T
B.1.1.142	23403	A	G
B.1.1.142	27046	C	T
B.1.1.142	28881	G	A
B.1.1.142	28882	G	A
B.1.1.142	28883	G	C
B.1.1.143	241	C	T
B.1.1.143	3037	C	T
B.1.1.143	14408	C	T
B.1.1.143	23403	A	G
B.1.1.143	25088	G	T
B.1.1.143	28881	G	A
B.1.1.143	28882	G	A
B.1.1.143	28883	G	C
B.1.1.144	241	C	T
B.1.1.144	3037	C	T
B.1.1.144	14408	C	T
B.1.1.144	23403	A	G
B.1.1.144	25207	C	T
B.1.1.144	28881	G	A
B.1.1.144	28882	G	A
B.1.1.144	28883	G	C
B.1.1.145	241	C	T
B.1.1.145	3037	C	T
B.1.1.145	6336	C	T
B.1.1.145	14408	C	T
B.1.1.145	23403	A	G
B.1.1.145	27673	C	T
B.1.1.145	28881	G	A
B.1.1.145	28882	G	A
B.1.1.145	28883	G	C
B.1.1.147	241	C	T
B.1.1.147	3037	C	T
B.1.1.147	6568	C	T
B.1.1.147	14408	C	T
B.1.1.147	23403	A	G
B.1.1.147	28881	G	A
B.1.1.147	28882	G	A
B.1.1.147	28883	G	C
B.1.1.148	241	C	T
B.1.1.148	3037	C	T
B.1.1.148	14408	C	T
B.1.1.148	20474	C	T
B.1.1.148	23403	A	G
B.1.1.149	241	C	T
B.1.1.149	1874	G	T
B.1.1.149	3037	C	T
B.1.1.149	8683	C	T
B.1.1.149	11083	G	T
B.1.1.149	14408	C	T
B.1.1.149	21624	G	T
B.1.1.149	23403	A	G
B.1.1.149	28093	C	T
B.1.1.149	28881	G	A
B.1.1.149	28882	G	A
B.1.1.149	28883	G	C
B.1.1.149	29789	TA	-
B.1.1.15	241	C	T
B.1.1.15	3037	C	T
B.1.1.15	14408	C	T
B.1.1.15	23403	A	G
B.1.1.15	28881	G	A
B.1.1.15	28882	G	A
B.1.1.15	28883	G	C
B.1.1.151	241	C	T
B.1.1.151	3037	C	T
B.1.1.151	14408	C	T
B.1.1.151	23403	A	G
B.1.1.151	25617	G	T
B.1.1.151	28881	G	A
B.1.1.151	28882	G	A
B.1.1.151	28883	G	C
B.1.1.152	241	C	T
B.1.1.152	3037	C	T
B.1.1.152	12525	C	T
B.1.1.152	14408	C	T
B.1.1.152	23403	A	G
B.1.1.152	28881	G	A
B.1.1.152	28882	G	A
B.1.1.152	28883	G	C
B.1.1.153	241	C	T
B.1.1.153	1912	C	T
B.1.1.153	3037	C	T
B.1.1.153	9151	T	C
B.1.1.153	9693	C	T
B.1.1.153	13887	C	T
B.1.1.153	14408	C	T
B.1.1.153	16456	T	C
B.1.1.153	23248	C	T
B.1.1.153	23403	A	G
B.1.1.153	28881	G	A
B.1.1.153	28882	G	A
B.1.1.153	28883	G	C
B.1.1.154	241	C	T
B.1.1.154	3037	C	T
B.1.1.154	14408	C	T
B.1.1.154	16101	C	T
B.1.1.154	18616	A	G
B.1.1.154	23403	A	G
B.1.1.154	28881	G	A
B.1.1.154	28882	G	A
B.1.1.154	28883	G	C
B.1.1.155	241	C	T
B.1.1.155	3037	C	T
B.1.1.155	6541	C	T
B.1.1.155	14408	C	T
B.1.1.155	23403	A	G
B.1.1.155	28881	G	A
B.1.1.155	28882	G	A
B.1.1.155	28883	G	C
B.1.1.157	241	C	T
B.1.1.157	3037	C	T
B.1.1.157	11272	G	A
B.1.1.157	14408	C	T
B.1.1.157	17678	C	T
B.1.1.157	23403	A	G
B.1.1.157	28881	G	A
B.1.1.157	28882	G	A
B.1.1.157	28883	G	C
B.1.1.158	3037	C	T
B.1.1.158	14408	C	T
B.1.1.158	18086	C	T
B.1.1.158	19839	T	C
B.1.1.158	23403	A	G
B.1.1.158	28881	G	A
B.1.1.158	28882	G	A
B.1.1.158	28883	G	C
B.1.1.159	241	C	T
B.1.1.159	3037	C	T
B.1.1.159	14408	C	T
B.1.1.159	23403	A	G
B.1.1.159	28881	G	A
B.1.1.159	28882	G	A
B.1.1.159	28883	G	C
B.1.1.16	241	C	T
B.1.1.16	3037	C	T
B.1.1.16	14408	C	T
B.1.1.16	21780	C	T
B.1.1.16	23403	A	G
B.1.1.16	28881	G	A
B.1.1.16	28882	G	A
B.1.1.16	28883	G	C
B.1.1.160	241	C	T
B.1.1.160	3037	C	T
B.1.1.160	10376	C	T
B.1.1.160	14408	C	T
B.1.1.160	23403	A	G
B.1.1.160	26208	C	T
B.1.1.160	28253	C	T
B.1.1.160	28881	G	A
B.1.1.160	28882	G	A
B.1.1.160	28883	G	C
B.1.1.161	241	C	T
B.1.1.161	28881	G	A
B.1.1.161	28882	G	A
B.1.1.161	28883	G	C
B.1.1.162	241	C	T
B.1.1.162	313	C	T
B.1.1.162	3037	C	T
B.1.1.162	14408	C	T
B.1.1.162	23403	A	G
B.1.1.162	28881	G	A
B.1.1.162	28882	G	A
B.1.1.162	28883	G	C
B.1.1.163	241	C	T
B.1.1.163	3037	C	T
B.1.1.163	14408	C	T
B.1.1.163	23403	A	G
B.1.1.163	28881	G	A
B.1.1.163	28882	G	A
B.1.1.163	28883	G	C
B.1.1.164	241	C	T
B.1.1.164	2164	G	A
B.1.1.164	3037	C	T
B.1.1.164	14408	C	T
B.1.1.164	23403	A	G
B.1.1.164	28881	G	A
B.1.1.164	28882	G	A
B.1.1.164	28883	G	C
B.1.1.165	241	C	T
B.1.1.165	3037	C	T
B.1.1.165	14408	C	T
B.1.1.165	23403	A	G
B.1.1.165	25563	G	T
B.1.1.165	27932	A	G
B.1.1.165	28881	G	A
B.1.1.165	28882	G	A
B.1.1.165	28883	G	C
B.1.1.165	29705	G	T
B.1.1.166	241	C	T
B.1.1.166	3037	C	T
B.1.1.166	14408	C	T
B.1.1.166	23403	A	G
B.1.1.166	28881	G	A
B.1.1.166	28882	G	A
B.1.1.166	28883	G	C
B.1.1.167	241	C	T
B.1.1.167	12025	C	T
B.1.1.167	14408	C	T
B.1.1.167	23403	A	G
B.1.1.167	28881	G	A
B.1.1.167	28882	G	A
B.1.1.167	28883	G	C
B.1.1.168	241	C	T
B.1.1.168	3037	C	T
B.1.1.168	3177	C	T
B.1.1.168	14408	C	T
B.1.1.168	22093	G	A
B.1.1.168	23403	A	G
B.1.1.168	28881	G	A
B.1.1.168	28882	G	A
B.1.1.168	28883	G	C
B.1.1.169	241	C	T
B.1.1.169	3037	C	T
B.1.1.169	14408	C	T
B.1.1.169	18231	T	C
B.1.1.169	23403	A	G
B.1.1.169	28881	G	A
B.1.1.169	28882	G	A
B.1.1.169	28883	G	C
B.1.1.17	241	C	T
B.1.1.17	3037	C	T
B.1.1.17	14408	C	T
B.1.1.17	23403	A	G
B.1.1.17	24054	C	T
B.1.1.17	25958	A	G
B.1.1.17	27046	C	T
B.1.1.17	28881	G	A
B.1.1.17	28882	G	A
B.1.1.17	28883	G	C
B.1.1.170	241	C	T
B.1.1.170	2062	C	T
B.1.1.170	3037	C	T
B.1.1.170	5184	C	A
B.1.1.170	13887	C	T
B.1.1.170	14408	C	T
B.1.1.170	18687	C	T
B.1.1.170	23248	C	T
B.1.1.170	23403	A	G
B.1.1.170	28881	G	A
B.1.1.170	28882	G	A
B.1.1.170	28883	G	C
B.1.1.171	241	C	T
B.1.1.171	1437	C	T
B.1.1.171	3037	C	T
B.1.1.171	14408	C	T
B.1.1.171	23403	A	G
B.1.1.171	28881	G	A
B.1.1.171	28882	G	A
B.1.1.171	28883	G	C
B.1.1.172	241	C	T
B.1.1.172	3037	C	T
B.1.1.172	4711	T	C
B.1.1.172	14408	C	T
B.1.1.172	23403	A	G
B.1.1.172	28881	G	A
B.1.1.172	28882	G	A
B.1.1.172	28883	G	C
B.1.1.174	241	C	T
B.1.1.174	443	G	A
B.1.1.174	3037	C	T
B.1.1.174	14408	C	T
B.1.1.174	23403	A	G
B.1.1.174	28881	G	A
B.1.1.174	28882	G	A
B.1.1.174	28883	G	C
B.1.1.175	241	C	T
B.1.1.175	3037	C	T
B.1.1.175	13255	C	T
B.1.1.175	23403	A	G
B.1.1.175	28881	G	A
B.1.1.175	28882	G	A
B.1.1.175	28883	G	C
B.1.1.176	241	C	T
B.1.1.176	3037	C	T
B.1.1.176	9667	T	C
B.1.1.176	14408	C	T
B.1.1.176	23403	A	G
B.1.1.176	25947	G	T
B.1.1.176	28361	G	A
B.1.1.176	28881	G	A
B.1.1.176	28882	G	A
B.1.1.176	28883	G	C
B.1.1.177	241	C	T
B.1.1.177	3037	C	T
B.1.1.177	14408	C	T
B.1.1.177	16163	C	T
B.1.1.177	23403	A	G
B.1.1.177	28881	G	A
B.1.1.177	28882	G	A
B.1.1.177	28883	G	C
B.1.1.178	241	C	T
B.1.1.178	3037	C	T
B.1.1.178	14408	C	T
B.1.1.178	23403	A	G
B.1.1.178	25599	G	T
B.1.1.178	28881	G	A
B.1.1.178	28882	G	A
B.1.1.178	28883	G	C
B.1.1.179	241	C	T
B.1.1.179	313	C	T
B.1.1.179	3037	C	T
B.1.1.179	5700	C	A
B.1.1.179	14408	C	T
B.1.1.179	14937	C	T
B.1.1.179	23403	A	G
B.1.1.179	28881	G	A
B.1.1.179	28882	G	A
B.1.1.179	28883	G	C
B.1.1.180	241	C	T
B.1.1.180	3037	C	T
B.1.1.180	14408	C	T
B.1.1.180	22843	T	C
B.1.1.180	23403	A	G
B.1.1.180	28881	G	A
B.1.1.180	28882	G	A
B.1.1.180	28883	G	C
B.1.1.181	241	C	T
B.1.1.181	3037	C	T
B.1.1.181	14408	C	T
B.1.1.181	23403	A	G
B.1.1.181	24262	G	T
B.1.1.181	27703	G	T
B.1.1.181	28881	G	A
B.1.1.181	28882	G	A
B.1.1.181	28883	G	C
B.1.1.182	241	C	T
B.1.1.182	3037	C	T
B.1.1.182	8917	C	T
B.1.1.182	9389	G	A
B.1.1.182	11528	G	T
B.1.1.182	13974	A	G
B.1.1.182	14408	C	T
B.1.1.182	14874	G	T
B.1.1.182	17608	G	T
B.1.1.182	23403	A	G
B.1.1.182	26062	G	T
B.1.1.182	28881	G	A
B.1.1.182	28882	G	A
B.1.1.182	28883	G	C
B.1.1.183	241	C	T
B.1.1.183	3037	C	T
B.1.1.183	14408	C	T
B.1.1.183	18928	C	T
B.1.1.183	23403	A	G
B.1.1.183	28881	G	A
B.1.1.183	28882	G	A
B.1.1.183	28883	G	C
B.1.1.184	241	C	T
B.1.1.184	3037	C	T
B.1.1.184	14408	C	T
B.1.1.184	23403	A	G
B.1.1.184	28881	G	A
B.1.1.184	28882	G	A
B.1.1.184	28883	G	C
B.1.1.185	241	C	T
B.1.1.185	3037	C	T
B.1.1.185	7095	C	T
B.1.1.185	14408	C	T
B.1.1.185	16179	A	G
B.1.1.185	23403	A	G
B.1.1.185	28881	G	A
B.1.1.185	28882	G	A
B.1.1.185	28883	G	C
B.1.1.186	241	C	T
B.1.1.186	3037	C	T
B.1.1.186	14408	C	T
B.1.1.186	23191	C	T
B.1.1.186	23403	A	G
B.1.1.186	28881	G	A
B.1.1.186	28882	G	A
B.1.1.186	28883	G	C
B.1.1.187	241	C	T
B.1.1.187	3037	C	T
B.1.1.187	10260	A	G
B.1.1.187	10880	A	G
B.1.1.187	14408	C	T
B.1.1.187	23403	A	G
B.1.1.187	28881	G	A
B.1.1.187	28882	G	A
B.1.1.187	28883	G	C
B.1.1.189	241	C	T
B.1.1.189	3037	C	T
B.1.1.189	14408	C	T
B.1.1.189	23403	A	G
B.1.1.189	28881	G	A
B.1.1.189	28882	G	A
B.1.1.189	28883	G	C
B.1.1.190	241	C	T
B.1.1.190	3037	C	T
B.1.1.190	14408	C	T
B.1.1.190	23403	A	G
B.1.1.190	28881	G	A
B.1.1.190	28882	G	A
B.1.1.190	28883	G	C
B.1.1.191	241	C	T
B.1.1.191	1598	GGTCTT	-
B.1.1.191	3037	C	T
B.1.1.191	14408	C	T
B.1.1.191	16887	C	T
B.1.1.191	23403	A	G
B.1.1.191	23868	G	T
B.1.1.191	28881	G	A
B.1.1.191	28882	G	A
B.1.1.191	28883	G	C
B.1.1.191	29294	G	A
B.1.1.192	241	C	T
B.1.1.192	673	C	T
B.1.1.192	3037	C	T
B.1.1.192	14408	C	T
B.1.1.192	23403	A	G
B.1.1.192	28881	G	A
B.1.1.192	28882	G	A
B.1.1.192	28883	G	C
B.1.1.193	241	C	T
B.1.1.193	3037	C	T
B.1.1.193	14408	C	T
B.1.1.193	23403	A	G
B.1.1.193	27996	G	T
B.1.1.193	28881	G	A
B.1.1.193	28882	G	A
B.1.1.193	28883	G	C
B.1.1.194	241	C	T
B.1.1.194	3037	C	T
B.1.1.194	14408	C	T
B.1.1.194	23403	A	G
B.1.1.194	24781	G	T
B.1.1.194	28881	G	A
B.1.1.194	28882	G	A
B.1.1.194	28883	G	C
B.1.1.195	241	C	T
B.1.1.195	3037	C	T
B.1.1.195	14408	C	T
B.1.1.195	15237	C	T
B.1.1.195	23403	A	G
B.1.1.195	28881	G	A
B.1.1.195	28882	G	A
B.1.1.195	28883	G	C
B.1.1.196	241	C	T
B.1.1.196	3037	C	T
B.1.1.196	3152	G	A
B.1.1.196	4255	G	A
B.1.1.196	4510	G	T
B.1.1.196	5884	C	T
B.1.1.196	6983	C	T
B.1.1.196	11308	C	T
B.1.1.196	14408	C	T
B.1.1.196	22155	A	G
B.1.1.196	23403	A	G
B.1.1.196	28881	G	A
B.1.1.196	28882	G	A
B.1.1.196	28883	G	C
B.1.1.196	29353	C	T
B.1.1.197	241	C	T
B.1.1.197	2110	C	T
B.1.1.197	3037	C	T
B.1.1.197	14408	C	T
B.1.1.197	23403	A	G
B.1.1.197	28881	G	A
B.1.1.197	28882	G	A
B.1.1.197	28883	G	C
B.1.1.198	241	C	T
B.1.1.198	3037	C	T
B.1.1.198	3261	C	T
B.1.1.198	14408	C	T
B.1.1.198	15984	A	T
B.1.1.198	20946	C	T
B.1.1.198	23403	A	G
B.1.1.198	28881	G	A
B.1.1.198	28882	G	A
B.1.1.198	28883	G	C
B.1.1.199	241	C	T
B.1.1.199	3037	C	T
B.1.1.199	7792	T	C
B.1.1.199	14408	C	T
B.1.1.199	21724	G	T
B.1.1.199	23403	A	G
B.1.1.199	28881	G	A
B.1.1.199	28882	G	A
B.1.1.199	28883	G	C
B.1.1.2	241	C	T
B.1.1.2	3037	C	T
B.1.1.2	14408	C	T
B.1.1.2	19839	T	C
B.1.1.2	23403	A	G
B.1.1.2	25552	G	T
B.1.1.2	28881	G	A
B.1.1.2	28882	G	A
B.1.1.2	28883	G	C
B.1.1.20	241	C	T
B.1.1.20	2399	C	T
B.1.1.20	3037	C	T
B.1.1.20	14408	C	T
B.1.1.20	23403	A	G
B.1.1.20	28881	G	A
B.1.1.20	28882	G	A
B.1.1.20	28883	G	C
B.1.1.200	241	C	T
B.1.1.200	3037	C	T
B.1.1.200	3896	G	T
B.1.1.200	14408	C	T
B.1.1.200	23403	A	G
B.1.1.200	28881	G	A
B.1.1.200	28882	G	A
B.1.1.200	28883	G	C
B.1.1.201	241	C	T
B.1.1.201	1094	T	C
B.1.1.201	3037	C	T
B.1.1.201	8917	C	T
B.1.1.201	14408	C	T
B.1.1.201	18129	C	T
B.1.1.201	23403	A	G
B.1.1.201	28881	G	A
B.1.1.201	28882	G	A
B.1.1.201	28883	G	C
B.1.1.202	241	C	T
B.1.1.202	3037	C	T
B.1.1.202	3984	C	T
B.1.1.202	14408	C	T
B.1.1.202	23403	A	G
B.1.1.202	28881	G	A
B.1.1.202	28882	G	A
B.1.1.202	28883	G	C
B.1.1.203	241	C	T
B.1.1.203	1800	C	A
B.1.1.203	3037	C	T
B.1.1.203	14408	C	T
B.1.1.203	23403	A	G
B.1.1.203	23854	C	T
B.1.1.203	25972	G	A
B.1.1.203	27842	G	T
B.1.1.203	28881	G	A
B.1.1.203	28882	G	A
B.1.1.203	28883	G	C
B.1.1.204	241	C	T
B.1.1.204	3037	C	T
B.1.1.204	3873	T	C
B.1.1.204	8072	A	G
B.1.1.204	14408	C	T
B.1.1.204	23403	A	G
B.1.1.204	28881	G	A
B.1.1.204	28882	G	A
B.1.1.204	28883	G	C
B.1.1.205	241	C	T
B.1.1.205	3037	C	T
B.1.1.205	5539	G	A
B.1.1.205	14408	C	T
B.1.1.205	21468	G	A
B.1.1.205	23403	A	G
B.1.1.205	28881	G	A
B.1.1.205	28882	G	A
B.1.1.205	28883	G	C
B.1.1.206	241	C	T
B.1.1.206	3037	C	T
B.1.1.206	12503	T	C
B.1.1.206	14408	C	T
B.1.1.206	23403	A	G
B.1.1.206	25770	G	T
B.1.1.206	28881	G	A
B.1.1.206	28882	G	A
B.1.1.206	28883	G	C
B.1.1.207	241	C	T
B.1.1.207	3037	C	T
B.1.1.207	10948	A	G
B.1.1.207	14408	C	T
B.1.1.207	23403	A	G
B.1.1.207	28881	G	A
B.1.1.207	28882	G	A
B.1.1.207	28883	G	C
B.1.1.208	241	C	T
B.1.1.208	3037	C	T
B.1.1.208	14408	C	T
B.1.1.208	23403	A	G
B.1.1.208	28881	G	A
B.1.1.208	28882	G	A
B.1.1.208	28883	G	C
B.1.1.209	241	C	T
B.1.1.209	313	C	T
B.1.1.209	3037	C	T
B.1.1.209	4510	G	A
B.1.1.209	14408	C	T
B.1.1.209	23403	A	G
B.1.1.209	28881	G	A
B.1.1.209	28882	G	A
B.1.1.209	28883	G	C
B.1.1.210	241	C	T
B.1.1.210	313	C	T
B.1.1.210	3037	C	T
B.1.1.210	14408	C	T
B.1.1.210	23403	A	G
B.1.1.210	26526	G	T
B.1.1.210	28881	G	A
B.1.1.210	28882	G	A
B.1.1.210	28883	G	C
B.1.1.211	241	C	T
B.1.1.211	3037	C	T
B.1.1.211	14408	C	T
B.1.1.211	23403	A	G
B.1.1.211	28845	G	T
B.1.1.211	28881	G	A
B.1.1.211	28882	G	A
B.1.1.211	28883	G	C
B.1.1.212	241	C	T
B.1.1.212	3037	C	T
B.1.1.212	14408	C	T
B.1.1.212	23403	A	G
B.1.1.212	28881	G	A
B.1.1.212	28882	G	A
B.1.1.212	28883	G	C
B.1.1.213	241	C	T
B.1.1.213	3037	C	T
B.1.1.213	14408	C	T
B.1.1.213	23403	A	G
B.1.1.213	27128	C	T
B.1.1.213	28881	G	A
B.1.1.213	28882	G	A
B.1.1.213	28883	G	C
B.1.1.214	241	C	T
B.1.1.214	313	C	T
B.1.1.214	3037	C	T
B.1.1.214	14408	C	T
B.1.1.214	18167	C	T
B.1.1.214	21518	G	T
B.1.1.214	23403	A	G
B.1.1.214	28881	G	A
B.1.1.214	28882	G	A
B.1.1.214	28883	G	C
B.1.1.214	28975	G	T
B.1.1.215	241	C	T
B.1.1.215	313	C	T
B.1.1.215	1820	G	A
B.1.1.215	3037	C	T
B.1.1.215	14408	C	T
B.1.1.215	23403	A	G
B.1.1.215	28881	G	A
B.1.1.215	28882	G	A
B.1.1.215	28883	G	C
B.1.1.216	241	C	T
B.1.1.216	3037	C	T
B.1.1.216	5884	C	T
B.1.1.216	14408	C	T
B.1.1.216	23403	A	G
B.1.1.216	28881	G	A
B.1.1.216	28882	G	A
B.1.1.216	28883	G	C
B.1.1.217	241	C	T
B.1.1.217	3037	C	T
B.1.1.217	3569	A	G
B.1.1.217	6211	A	G
B.1.1.217	8659	A	G
B.1.1.217	14408	C	T
B.1.1.217	19488	C	T
B.1.1.217	23403	A	G
B.1.1.217	28881	G	A
B.1.1.217	28882	G	A
B.1.1.217	28883	G	C
B.1.1.218	241	C	T
B.1.1.218	3037	C	T
B.1.1.218	14408	C	T
B.1.1.218	19488	C	T
B.1.1.218	23403	A	G
B.1.1.218	28500	C	T
B.1.1.218	28881	G	A
B.1.1.218	28882	G	A
B.1.1.218	28883	G	C
B.1.1.218	29254	G	A
B.1.1.219	241	C	T
B.1.1.219	3037	C	T
B.1.1.219	14408	C	T
B.1.1.219	23403	A	G
B.1.1.219	28881	G	A
B.1.1.219	28882	G	A
B.1.1.219	28883	G	C
B.1.1.220	241	C	T
B.1.1.220	3037	C	T
B.1.1.220	14408	C	T
B.1.1.220	23403	A	G
B.1.1.220	28881	G	A
B.1.1.220	28882	G	A
B.1.1.220	28883	G	C
B.1.1.221	241	C	T
B.1.1.221	3037	C	T
B.1.1.221	10029	C	T
B.1.1.221	10449	C	T
B.1.1.221	14408	C	T
B.1.1.221	19839	T	C
B.1.1.221	21646	C	T
B.1.1.221	23403	A	G
B.1.1.221	26846	C	T
B.1.1.221	28881	G	A
B.1.1.221	28882	G	A
B.1.1.221	28883	G	C
B.1.1.222	241	C	T
B.1.1.222	3037	C	T
B.1.1.222	14408	C	T
B.1.1.222	19839	T	C
B.1.1.222	23403	A	G
B.1.1.222	23756	A	G
B.1.1.222	28881	G	A
B.1.1.222	28882	G	A
B.1.1.222	28883	G	C
B.1.1.224	241	C	T
B.1.1.224	3037	C	T
B.1.1.224	3470	G	A
B.1.1.224	13962	A	G
B.1.1.224	14408	C	T
B.1.1.224	15222	C	T
B.1.1.224	17746	C	T
B.1.1.224	18928	C	T
B.1.1.224	19839	T	C
B.1.1.224	21974	G	T
B.1.1.224	23403	A	G
B.1.1.224	28226	T	C
B.1.1.224	28881	G	A
B.1.1.224	28882	G	A
B.1.1.224	28883	G	C
B.1.1.225	241	C	T
B.1.1.225	815	C	T
B.1.1.225	3037	C	T
B.1.1.225	3411	C	T
B.1.1.225	10795	T	C
B.1.1.225	14408	C	T
B.1.1.225	18452	C	T
B.1.1.225	23403	A	G
B.1.1.225	25437	G	T
B.1.1.225	28881	G	A
B.1.1.225	28882	G	A
B.1.1.225	28883	G	C
B.1.1.226	241	C	T
B.1.1.226	313	C	T
B.1.1.226	3037	C	T
B.1.1.226	14408	C	T
B.1.1.226	14676	C	T
B.1.1.226	23403	A	G
B.1.1.226	25647	G	T
B.1.1.226	28881	G	A
B.1.1.226	28882	G	A
B.1.1.226	28883	G	C
B.1.1.227	241	C	T
B.1.1.227	625	G	T
B.1.1.227	3037	C	T
B.1.1.227	14408	C	T
B.1.1.227	15960	C	T
B.1.1.227	16741	G	T
B.1.1.227	23403	A	G
B.1.1.227	26464	C	T
B.1.1.227	28881	G	A
B.1.1.227	28882	G	A
B.1.1.227	28883	G	C
B.1.1.227	29747	G	T
B.1.1.228	241	C	T
B.1.1.228	3037	C	T
B.1.1.228	14408	C	T
B.1.1.228	20288	A	G
B.1.1.228	21721	C	T
B.1.1.228	23403	A	G
B.1.1.228	28638	C	A
B.1.1.228	28881	G	A
B.1.1.228	28882	G	A
B.1.1.228	28883	G	C
B.1.1.229	241	C	T
B.1.1.229	3037	C	T
B.1.1.229	3737	C	T
B.1.1.229	3959	A	G
B.1.1.229	11758	C	T
B.1.1.229	12769	G	T
B.1.1.229	14408	C	T
B.1.1.229	23403	A	G
B.1.1.229	25785	G	T
B.1.1.229	28881	G	A
B.1.1.229	28882	G	A
B.1.1.229	28883	G	C
B.1.1.230	241	C	T
B.1.1.230	3037	C	T
B.1.1.230	14408	C	T
B.1.1.230	23403	A	G
B.1.1.230	28179	G	C
B.1.1.230	28881	G	A
B.1.1.230	28882	G	A
B.1.1.230	28883	G	C
B.1.1.231	241	C	T
B.1.1.231	3037	C	T
B.1.1.231	14408	C	T
B.1.1.231	23403	A	G
B.1.1.231	25505	A	C
B.1.1.231	28881	G	A
B.1.1.231	28882	G	A
B.1.1.231	28883	G	C
B.1.1.232	241	C	T
B.1.1.232	2537	T	G
B.1.1.232	3037	C	T
B.1.1.232	12191	G	T
B.1.1.232	14408	C	T
B.1.1.232	16479	T	C
B.1.1.232	23403	A	G
B.1.1.232	28881	G	A
B.1.1.232	28882	G	A
B.1.1.232	28883	G	C
B.1.1.233	241	C	T
B.1.1.233	3037	C	T
B.1.1.233	6445	C	T
B.1.1.233	14408	C	T
B.1.1.233	16813	G	A
B.1.1.233	16852	G	T
B.1.1.233	23403	A	G
B.1.1.233	28881	G	A
B.1.1.233	28882	G	A
B.1.1.233	28883	G	C
B.1.1.234	241	C	T
B.1.1.234	3037	C	T
B.1.1.234	4181	G	T
B.1.1.234	5326	G	T
B.1.1.234	5694	C	T
B.1.1.234	5812	C	T
B.1.1.234	6573	C	T
B.1.1.234	14408	C	T
B.1.1.234	16293	C	T
B.1.1.234	22021	G	T
B.1.1.234	23403	A	G
B.1.1.234	23633	T	G
B.1.1.234	28881	G	A
B.1.1.234	28882	G	A
B.1.1.234	28883	G	C
B.1.1.235	241	C	T
B.1.1.235	3037	C	T
B.1.1.235	14408	C	T
B.1.1.235	21575	C	T
B.1.1.235	23403	A	G
B.1.1.235	26918	G	T
B.1.1.235	28881	G	A
B.1.1.235	28882	G	A
B.1.1.235	28883	G	C
B.1.1.235	29464	T	C
B.1.1.236	241	C	T
B.1.1.236	313	C	T
B.1.1.236	2445	C	T
B.1.1.236	3037	C	T
B.1.1.236	9430	C	T
B.1.1.236	14408	C	T
B.1.1.236	15156	T	C
B.1.1.236	20368	C	T
B.1.1.236	23403	A	G
B.1.1.236	26527	C	T
B.1.1.236	28881	G	A
B.1.1.236	28882	G	A
B.1.1.236	28883	G	C
B.1.1.236	29149	C	T
B.1.1.236	29239	G	A
B.1.1.237	241	C	T
B.1.1.237	3037	C	T
B.1.1.237	14408	C	T
B.1.1.237	21624	G	T
B.1.1.237	23403	A	G
B.1.1.237	28881	G	A
B.1.1.237	28882	G	A
B.1.1.237	28883	G	C
B.1.1.238	241	C	T
B.1.1.238	3037	C	T
B.1.1.238	14408	C	T
B.1.1.238	23403	A	G
B.1.1.238	28881	G	A
B.1.1.238	28882	G	A
B.1.1.238	28883	G	C
B.1.1.239	241	C	T
B.1.1.239	3037	C	T
B.1.1.239	11620	C	T
B.1.1.239	14408	C	T
B.1.1.239	23403	A	G
B.1.1.239	28881	G	A
B.1.1.239	28882	G	A
B.1.1.239	28883	G	C
B.1.1.239	29900	-	A
B.1.1.239	29900	-	N
B.1.1.240	241	C	T
B.1.1.240	3037	C	T
B.1.1.240	14408	C	T
B.1.1.240	20742	A	C
B.1.1.240	23403	A	G
B.1.1.240	24781	G	T
B.1.1.240	28087	C	T
B.1.1.240	28310	C	T
B.1.1.240	28881	G	A
B.1.1.240	28882	G	A
B.1.1.240	28883	G	C
B.1.1.240	29521	A	T
B.1.1.240	29645	G	T
B.1.1.241	241	C	T
B.1.1.241	3037	C	T
B.1.1.241	14408	C	T
B.1.1.241	23403	A	G
B.1.1.241	25473	T	C
B.1.1.241	28881	G	A
B.1.1.241	28882	G	A
B.1.1.241	28883	G	C
B.1.1.241	29849	-	A
B.1.1.242	241	C	T
B.1.1.242	3037	C	T
B.1.1.242	12534	C	T
B.1.1.242	14408	C	T
B.1.1.242	20237	G	A
B.1.1.242	21778	G	A
B.1.1.242	23403	A	G
B.1.1.242	28310	C	T
B.1.1.242	28881	G	A
B.1.1.242	28882	G	A
B.1.1.242	28883	G	C
B.1.1.243	241	C	T
B.1.1.243	3037	C	T
B.1.1.243	14408	C	T
B.1.1.243	23403	A	G
B.1.1.243	28881	G	A
B.1.1.243	28882	G	A
B.1.1.243	28883	G	C
B.1.1.244	241	C	T
B.1.1.244	3037	C	T
B.1.1.244	12412	C	T
B.1.1.244	14313	T	C
B.1.1.244	14408	C	T
B.1.1.244	23403	A	G
B.1.1.244	28881	G	A
B.1.1.244	28882	G	A
B.1.1.244	28883	G	C
B.1.1.245	241	C	T
B.1.1.245	1420	C	T
B.1.1.245	3037	C	T
B.1.1.245	14408	C	T
B.1.1.245	23403	A	G
B.1.1.245	28881	G	A
B.1.1.245	28882	G	A
B.1.1.245	28883	G	C
B.1.1.246	241	C	T
B.1.1.246	1107	T	C
B.1.1.246	3037	C	T
B.1.1.246	14408	C	T
B.1.1.246	23403	A	G
B.1.1.246	28881	G	A
B.1.1.246	28882	G	A
B.1.1.246	28883	G	C
B.1.1.247	241	C	T
B.1.1.247	3037	C	T
B.1.1.247	3373	C	A
B.1.1.247	14408	C	T
B.1.1.247	23403	A	G
B.1.1.247	28881	G	A
B.1.1.247	28882	G	A
B.1.1.247	28883	G	C
B.1.1.249	241	C	T
B.1.1.249	3037	C	T
B.1.1.249	14408	C	T
B.1.1.249	18907	G	T
B.1.1.249	22314	C	T
B.1.1.249	23403	A	G
B.1.1.249	24796	T	C
B.1.1.249	28881	G	A
B.1.1.249	28882	G	A
B.1.1.249	28883	G	C
B.1.1.25	241	C	T
B.1.1.25	1163	A	T
B.1.1.25	3037	C	T
B.1.1.25	14408	C	T
B.1.1.25	23403	A	G
B.1.1.25	28881	G	A
B.1.1.25	28882	G	A
B.1.1.25	28883	G	C
B.1.1.250	241	C	T
B.1.1.250	1912	C	T
B.1.1.250	3037	C	T
B.1.1.250	14408	C	T
B.1.1.250	23403	A	G
B.1.1.250	28881	G	A
B.1.1.250	28882	G	A
B.1.1.250	28883	G	C
B.1.1.251	241	C	T
B.1.1.251	3037	C	T
B.1.1.251	14408	C	T
B.1.1.251	23403	A	G
B.1.1.251	24904	C	T
B.1.1.251	28881	G	A
B.1.1.251	28882	G	A
B.1.1.251	28883	G	C
B.1.1.252	241	C	T
B.1.1.252	3037	C	T
B.1.1.252	9013	T	C
B.1.1.252	14408	C	T
B.1.1.252	18028	G	T
B.1.1.252	18586	T	C
B.1.1.252	23403	A	G
B.1.1.252	23625	C	T
B.1.1.252	28325	G	A
B.1.1.252	28881	G	A
B.1.1.252	28882	G	A
B.1.1.252	28883	G	C
B.1.1.253	241	C	T
B.1.1.253	3037	C	T
B.1.1.253	14408	C	T
B.1.1.253	19893	T	C
B.1.1.253	23403	A	G
B.1.1.253	28881	G	A
B.1.1.253	28882	G	A
B.1.1.253	28883	G	C
B.1.1.254	241	C	T
B.1.1.254	1427	C	T
B.1.1.254	3037	C	T
B.1.1.254	14408	C	T
B.1.1.254	23403	A	G
B.1.1.254	28881	G	A
B.1.1.254	28882	G	A
B.1.1.254	28883	G	C
B.1.1.255	241	C	T
B.1.1.255	2576	A	T
B.1.1.255	3037	C	T
B.1.1.255	5175	C	T
B.1.1.255	6401	C	T
B.1.1.255	14408	C	T
B.1.1.255	23403	A	G
B.1.1.255	28881	G	A
B.1.1.255	28882	G	A
B.1.1.255	28883	G	C
B.1.1.256	241	C	T
B.1.1.256	2641	A	G
B.1.1.256	3037	C	T
B.1.1.256	3622	C	T
B.1.1.256	14408	C	T
B.1.1.256	23403	A	G
B.1.1.256	25844	C	T
B.1.1.256	28087	C	T
B.1.1.256	28881	G	A
B.1.1.256	28882	G	A
B.1.1.256	28883	G	C
B.1.1.257	241	C	T
B.1.1.257	3037	C	T
B.1.1.257	14408	C	T
B.1.1.257	23403	A	G
B.1.1.257	27046	C	T
B.1.1.257	28881	G	A
B.1.1.257	28882	G	A
B.1.1.257	28883	G	C
B.1.1.258	241	C	T
B.1.1.258	3037	C	T
B.1.1.258	7798	G	T
B.1.1.258	14408	C	T
B.1.1.258	19011	C	T
B.1.1.258	23403	A	G
B.1.1.258	25819	G	A
B.1.1.258	28881	G	A
B.1.1.258	28882	G	A
B.1.1.258	28883	G	C
B.1.1.259	241	C	T
B.1.1.259	3037	C	T
B.1.1.259	5277	A	G
B.1.1.259	14408	C	T
B.1.1.259	17302	G	T
B.1.1.259	21724	G	T
B.1.1.259	23403	A	G
B.1.1.259	25046	C	T
B.1.1.259	28881	G	A
B.1.1.259	28882	G	A
B.1.1.259	28883	G	C
B.1.1.26	241	C	T
B.1.1.26	3037	C	T
B.1.1.26	14408	C	T
B.1.1.26	16813	G	A
B.1.1.26	23403	A	G
B.1.1.26	28881	G	A
B.1.1.26	28882	G	A
B.1.1.26	28883	G	C
B.1.1.260	241	C	T
B.1.1.260	3037	C	T
B.1.1.260	11230	G	T
B.1.1.260	14408	C	T
B.1.1.260	21724	G	T
B.1.1.260	23403	A	G
B.1.1.260	23587	G	C
B.1.1.260	28881	G	A
B.1.1.260	28882	G	A
B.1.1.260	28883	G	C
B.1.1.261	241	C	T
B.1.1.261	3037	C	T
B.1.1.261	14408	C	T
B.1.1.261	23403	A	G
B.1.1.261	26447	C	T
B.1.1.261	28881	G	A
B.1.1.261	28882	G	A
B.1.1.261	28883	G	C
B.1.1.262	241	C	T
B.1.1.262	2299	C	T
B.1.1.262	3037	C	T
B.1.1.262	3955	G	T
B.1.1.262	6329	TCAAATTCG	-
B.1.1.262	14408	C	T
B.1.1.262	23403	A	G
B.1.1.262	25663	T	C
B.1.1.262	26936	C	T
B.1.1.262	28881	G	A
B.1.1.262	28882	G	A
B.1.1.262	28883	G	C
B.1.1.263	241	C	T
B.1.1.263	3037	C	T
B.1.1.263	5924	G	A
B.1.1.263	14408	C	T
B.1.1.263	21775	T	G
B.1.1.263	23403	A	G
B.1.1.263	28881	G	A
B.1.1.263	28882	G	A
B.1.1.263	28883	G	C
B.1.1.264	241	C	T
B.1.1.264	3037	C	T
B.1.1.264	14408	C	T
B.1.1.264	23403	A	G
B.1.1.264	28881	G	A
B.1.1.264	28882	G	A
B.1.1.264	28883	G	C
B.1.1.265	241	C	T
B.1.1.265	3037	C	T
B.1.1.265	14408	C	T
B.1.1.265	23403	A	G
B.1.1.265	25183	G	T
B.1.1.265	28881	G	A
B.1.1.265	28882	G	A
B.1.1.265	28883	G	C
B.1.1.266	241	C	T
B.1.1.266	3037	C	T
B.1.1.266	5554	G	T
B.1.1.266	14408	C	T
B.1.1.266	23403	A	G
B.1.1.266	28881	G	A
B.1.1.266	28882	G	A
B.1.1.266	28883	G	C
B.1.1.267	241	C	T
B.1.1.267	3037	C	T
B.1.1.267	14408	C	T
B.1.1.267	14786	C	T
B.1.1.267	20952	A	G
B.1.1.267	23403	A	G
B.1.1.267	28881	G	A
B.1.1.267	28882	G	A
B.1.1.267	28883	G	C
B.1.1.268	241	C	T
B.1.1.268	2618	A	G
B.1.1.268	3037	C	T
B.1.1.268	14408	C	T
B.1.1.268	15540	C	T
B.1.1.268	20474	C	T
B.1.1.268	23403	A	G
B.1.1.268	28881	G	A
B.1.1.268	28882	G	A
B.1.1.268	28883	G	C
B.1.1.269	241	C	T
B.1.1.269	3037	C	T
B.1.1.269	5055	C	T
B.1.1.269	14408	C	T
B.1.1.269	23403	A	G
B.1.1.269	28881	G	A
B.1.1.269	28882	G	A
B.1.1.269	28883	G	C
B.1.1.27	241	C	T
B.1.1.27	3037	C	T
B.1.1.27	10265	G	A
B.1.1.27	14408	C	T
B.1.1.27	16293	C	T
B.1.1.27	23403	A	G
B.1.1.27	28881	G	A
B.1.1.27	28882	G	A
B.1.1.27	28883	G	C
B.1.1.270	241	C	T
B.1.1.270	1630	A	C
B.1.1.270	3037	C	T
B.1.1.270	14408	C	T
B.1.1.270	23403	A	G
B.1.1.270	27679	C	T
B.1.1.270	28881	G	A
B.1.1.270	28882	G	A
B.1.1.270	28883	G	C
B.1.1.271	241	C	T
B.1.1.271	3037	C	T
B.1.1.271	3373	C	A
B.1.1.271	14408	C	T
B.1.1.271	19862	C	T
B.1.1.271	23403	A	G
B.1.1.271	28881	G	A
B.1.1.271	28882	G	A
B.1.1.271	28883	G	C
B.1.1.272	241	C	T
B.1.1.272	313	C	T
B.1.1.272	3037	C	T
B.1.1.272	3096	C	T
B.1.1.272	3604	C	T
B.1.1.272	12514	G	T
B.1.1.272	14408	C	T
B.1.1.272	17259	G	T
B.1.1.272	19089	C	T
B.1.1.272	20844	C	T
B.1.1.272	23120	G	T
B.1.1.272	23403	A	G
B.1.1.272	28338	A	G
B.1.1.272	28881	G	A
B.1.1.272	28882	G	A
B.1.1.272	28883	G	C
B.1.1.272	29690	G	T
B.1.1.273	241	C	T
B.1.1.273	3037	C	T
B.1.1.273	14408	C	T
B.1.1.273	22675	C	T
B.1.1.273	23403	A	G
B.1.1.273	28881	G	A
B.1.1.273	28882	G	A
B.1.1.273	28883	G	C
B.1.1.274	241	C	T
B.1.1.274	3037	C	T
B.1.1.274	14408	C	T
B.1.1.274	23403	A	G
B.1.1.274	28881	G	A
B.1.1.274	28882	G	A
B.1.1.274	28883	G	C
B.1.1.275	241	C	T
B.1.1.275	3037	C	T
B.1.1.275	3230	G	A
B.1.1.275	14408	C	T
B.1.1.275	23403	A	G
B.1.1.275	28881	G	A
B.1.1.275	28882	G	A
B.1.1.275	28883	G	C
B.1.1.277	241	C	T
B.1.1.277	772	T	C
B.1.1.277	2869	A	G
B.1.1.277	3037	C	T
B.1.1.277	14408	C	T
B.1.1.277	15652	G	T
B.1.1.277	23403	A	G
B.1.1.277	28881	G	A
B.1.1.277	28882	G	A
B.1.1.277	28883	G	C
B.1.1.277	29095	C	T
B.1.1.279	241	C	T
B.1.1.279	3037	C	T
B.1.1.279	14408	C	T
B.1.1.279	23403	A	G
B.1.1.279	28881	G	A
B.1.1.279	28882	G	A
B.1.1.279	28883	G	C
B.1.1.28	241	C	T
B.1.1.28	3037	C	T
B.1.1.28	14408	C	T
B.1.1.28	23403	A	G
B.1.1.28	25088	G	T
B.1.1.28	28881	G	A
B.1.1.28	28882	G	A
B.1.1.28	28883	G	C
B.1.1.280	241	C	T
B.1.1.280	1543	T	A
B.1.1.280	3037	C	T
B.1.1.280	4369	T	C
B.1.1.280	14408	C	T
B.1.1.280	22020	T	C
B.1.1.280	23403	A	G
B.1.1.280	27911	C	T
B.1.1.280	28881	G	A
B.1.1.280	28882	G	A
B.1.1.280	28883	G	C
B.1.1.281	241	C	T
B.1.1.281	313	C	T
B.1.1.281	3037	C	T
B.1.1.281	5700	C	A
B.1.1.281	14408	C	T
B.1.1.281	23403	A	G
B.1.1.281	28881	G	A
B.1.1.281	28882	G	A
B.1.1.281	28883	G	C
B.1.1.282	241	C	T
B.1.1.282	313	C	T
B.1.1.282	3037	C	T
B.1.1.282	14408	C	T
B.1.1.282	23403	A	G
B.1.1.282	28881	G	A
B.1.1.282	28882	G	A
B.1.1.282	28883	G	C
B.1.1.283	241	C	T
B.1.1.283	313	C	T
B.1.1.283	3037	C	T
B.1.1.283	14408	C	T
B.1.1.283	23403	A	G
B.1.1.283	25563	G	C
B.1.1.283	28881	G	A
B.1.1.283	28882	G	A
B.1.1.283	28883	G	C
B.1.1.284	241	C	T
B.1.1.284	313	C	T
B.1.1.284	3037	C	T
B.1.1.284	4346	T	C
B.1.1.284	9286	C	T
B.1.1.284	10376	C	T
B.1.1.284	14408	C	T
B.1.1.284	14708	C	T
B.1.1.284	23403	A	G
B.1.1.284	28725	C	T
B.1.1.284	28881	G	A
B.1.1.284	28882	G	A
B.1.1.284	28883	G	C
B.1.1.284	29692	G	T
B.1.1.285	241	C	T
B.1.1.285	823	C	T
B.1.1.285	3037	C	T
B.1.1.285	14408	C	T
B.1.1.285	23403	A	G
B.1.1.285	28881	G	A
B.1.1.285	28882	G	A
B.1.1.285	28883	G	C
B.1.1.286	241	C	T
B.1.1.286	3037	C	T
B.1.1.286	3323	G	T
B.1.1.286	10369	C	T
B.1.1.286	14408	C	T
B.1.1.286	18674	G	A
B.1.1.286	23403	A	G
B.1.1.286	28881	G	A
B.1.1.286	28882	G	A
B.1.1.286	28883	G	C
B.1.1.287	241	C	T
B.1.1.287	3037	C	T
B.1.1.287	12488	C	T
B.1.1.287	14408	C	T
B.1.1.287	23403	A	G
B.1.1.287	25528	C	T
B.1.1.287	27084	G	A
B.1.1.287	28881	G	A
B.1.1.287	28882	G	A
B.1.1.287	28883	G	C
B.1.1.288	241	C	T
B.1.1.288	3037	C	T
B.1.1.288	14408	C	T
B.1.1.288	18744	C	T
B.1.1.288	19839	T	C
B.1.1.288	23403	A	G
B.1.1.288	28881	G	A
B.1.1.288	28882	G	A
B.1.1.288	28883	G	C
B.1.1.289	241	C	T
B.1.1.289	3037	C	T
B.1.1.289	11801	G	A
B.1.1.289	14408	C	T
[truncated: 6,093 more rows]

## Sheet: Supplementary Table 6
Supplementary Table 6: Information about the different lineages discussed in the article.																					INDEX
A lineage comparison of the different lineages described in the present study is available on outbreak.info, thanks to a development by Alaa Abdel Latif, Julia L. Mullen, Manar Alkuzweny, Ginger Tsueng, Marco Cano, Emily Haag, Jerry Zhou, Mark Zeller, Emory Hufbauer, Nate Matteson, Chunlei Wu, Kristian G. Andersen, Andrew I. Su, Karthik Gangavarapu, Laura D. Hughes, and the Center for Viral Syste…
https://outbreak.info/compare-lineages?pango=A.27&pango=B.1&pango=B.1.1.1&pango=B.1.1.7&pango=B.1.1.241&pango=B.1.22&pango=B.1.160&pango=B.1.177&pango=B.1.221&pango=B.1.351&pango=B.1.367&pango=B.1.474&pango=P.1&gene=ORF1a&gene=ORF1b&gene=S&gene=ORF3a&gene=E&gene=M&gene=ORF6&gene=ORF7a&gene=ORF7b&gene=ORF8&gene=N&gene=ORF10
A description of the different lineages is available at:
A.27	https://outbreak.info/situation-reports?pango=A.27
B.1	https://outbreak.info/situation-reports?pango=B.1
B.1.1.1	https://outbreak.info/situation-reports?pango=B.1.1.1
B.1.1.7	https://outbreak.info/situation-reports?pango=B.1.1.7
B.1.1.241	https://outbreak.info/situation-reports?pango=B.1.1.241
B.1.22	https://outbreak.info/situation-reports?pango=B.1.22
B.1.160	https://outbreak.info/situation-reports?pango=B.1.160
B.1.177	https://outbreak.info/situation-reports?pango=B.1.177
B.1.221	https://outbreak.info/situation-reports?pango=B.1.221
B.1.351	https://outbreak.info/situation-reports?pango=B.1.351
B.1.367	https://outbreak.info/situation-reports?pango=B.1.367
B.1.474	https://outbreak.info/situation-reports?pango=B.1.474
P.1	https://outbreak.info/situation-reports?pango=P.1
Their distribution can be found at:
https://cov-lineages.org/lineage_description_list.html
